# Supplementary material for: Identification and characterization of LEA gene family in physic nut and functional analysis of JcLEA1 under drought stress
Source: Front Plant Sci. 2026 Jan 30;17:1759018. doi: 10.3389/fpls.2026.1759018 (PMC12900697; doi:10.3389/fpls.2026.1759018)
Supplement: Supplementary file 2 [file Table1.xlsx]

## Sheet: Sheet1
Table S1. Primers used in this study
Genes	Forward (5`→3`)	Reverse (5`→3`)
Gene cloning
JcLEA1	TCTACCAATAAAATGACTCGCTC	CTCAGACTTCTACCGTGGCCTA
Subcellular localization
JcLEA1	TCTACCAATAAAATGACTCGCTC	CCGTGGCCTAACCCGGTTG
qRT-PCR
JcLEA1	TTCAGGATCATCTACTGCGTGG	GGCCTAACCCGGTTGTGC
JcActin	TAATGGTCCCTCTGGATGTG	AGAAAAGAAAAGAAAAAAGCAGC
