# Supplementary material for: Identification and characterization of LEA gene family in physic nut and functional analysis of JcLEA1 under drought stress
Source: Front Plant Sci. 2026 Jan 30;17:1759018. doi: 10.3389/fpls.2026.1759018 (PMC12900697; doi:10.3389/fpls.2026.1759018)
Supplement: Supplementary file 3 [file Table2.xlsx]

## Sheet: Sheet1
Table S2. Summary of JcLEA genes encoding LEA proteins in physic nut.
Genes	Gene ID	protein length (aa)	ORF length	pI	MW	Instability index	Grand average of hydropathicity (GRAVY)	Location	Group
			(bp)		(kDa)
JcLEA1	JCGZ_18894	105	318	9.29	11.39	45.86	-0.47	LG1	LEA_3
JcLEA2	JCGZ_02180	274	825	4.75	28.38	32.19	-0.363	LG1	SMP
JcLEA3	DHN-1	175	528	5.94	19.23	53.03	-1.309	LG2	dehydrin
JcLEA4	JCGZ_06181	127	384	5.83	14.22	18.56	-1.605	LG2	LEA_4
JcLEA5	JCGZ_24635	84	255	9.3	9.64	38.93	-0.662	LG2	LEA_3
JcLEA6	JCGZ_24637	80	243	9.48	9.42	39.34	-0.626	LG2	LEA_3
JcLEA7	JCGZ_19500	131	396	10.09	14.33	26.07	-0.862	LG3	LEA_1
JcLEA8	JCGZ_21457	264	795	8.6	29.15	30.38	-1.204	LG3	LEA_4
JcLEA9	JCGZ_21909	254	765	4.64	26.46	34.73	-0.414	LG3	SMP
JcLEA10	JCGZ_21908	260	783	4.61	27.4	35.68	-0.542	LG3	SMP
JcLEA11	JCGZ_08044	80	243	5.31	8.74	76.3	-1.159	LG4	LEA_6
JcLEA12	JCGZ_08133	212	639	5.25	24.07	53.67	-1.573	LG4	dehydrin
JcLEA13	JCGZ_16621	408	1227	5.31	44.8	24.09	-1.244	LG6	LEA_4
JcLEA14	JCGZ_25536	152	459	7.99	16.12	26.02	-1.101	LG6	LEA_1
JcLEA15	JCGZ_00457	111	336	5.49	12.2	52.12	-1.395	LG6	LEA_5
JcLEA16	JCGZ_23451	205	618	5.2	21.5	35.87	-0.482	LG6	SMP
JcLEA17	JCGZ_12502	88	267	5.4	9.62	48.02	-1.175	LG7	LEA_6
JcLEA18	JCGZ_12242	417	1254	5.37	44.64	26.79	-1.001	LG7	LEA_4
JcLEA19	JCGZ_14327	158	477	4.9	17.25	23.7	-0.102	LG8	LEA_2
JcLEA20	JCGZ_13949	92	279	10.12	9.7	39.14	-0.396	LG8	LEA_3
JcLEA21	JCGZ_13948	88	267	10	9.49	44.2	-0.374	LG8	LEA_3
JcLEA22	JCGZ_19252	319	960	4.73	35.34	18.34	-0.362	LG8	LEA_2
JcLEA23	JCGZ_08299	156	471	6.56	17.12	26.83	-1.412	LG9	dehydrin
JcLEA24	JCGZ_01237	92	279	5.49	9.9	49.77	-1.348	LG10	LEA_5
