# Supplementary material for: Identification and characterization of LEA gene family in physic nut and functional analysis of JcLEA1 under drought stress
Source: Front Plant Sci. 2026 Jan 30;17:1759018. doi: 10.3389/fpls.2026.1759018 (PMC12900697; doi:10.3389/fpls.2026.1759018)
Supplement: Supplementary file 4 [file Table3.xlsx]

## Sheet: Sheet1
Table S3 Additional file 4 Cis-acting element analysis of JcLEA genes.
Classification	Element	Organism	Function	Gene name
				JcLEA1	JcLEA2	JcLEA3	JcLEA4	JcLEA5	JcLEA6	JcLEA7	JcLEA8	JcLEA9	JcLEA10	JcLEA11	JcLEA12	JcLEA13	JcLEA14	JcLEA15	JcLEA16	JcLEA17	JcLEA18	JcLEA19	JcLEA20	JcLEA21	JcLEA22	JcLEA23	JcLEA24
Plant growth and development	CAT-box	Arabidopsis thaliana	cis-acting regulatory element related to meristem expression							3	2	1	1				1		1	1			1			1
	CCGTCC-box	Petroselinum hortense	cis-acting regulatory element related to meristem specific activation
	O2-site	Zea mays	cis-acting regulatory element involved in zein metabolism regulation	1		1	1				1		1	2								1			2		1
	NON-box	Arabidopsis thaliana	cis-acting regulatory element related to meristem specific activation
	RY-element	Helianthus annuus	cis-acting regulatory element involved in seed-specific regulation							1		1				1
	GCN4-motif	Oryza sativa	cis-regulatory element involved in endosperm expression											1							2
	circadian	Lycopersicon esculentum	cis-acting regulatory element involved in circadian control								1				1		1		1		1					1	1
Phytohormone responsive	ABRE	Arabidopsis thaliana, Oryza sativa	cis-acting element involved in the abscisic acid responsiveness	3	7	7	5	2	2	4	2	1	7	1	6	10	12	5	4	6	7	1	3	4	4	4	8
	CGTCA-motif	Hordeum vulgare	cis-acting regulatory element involved in the MeJA-responsiveness	2	1					1	2	1	6	2	2		1			2		1	2	1	1		1
	TGACG-motif	Hordeum vulgare	cis-acting regulatory element involved in the MeJA-responsiveness	2	1					1	2	1	6	2	2		1			2		1	2	1	1		1
	GARE-motif	Brassica oleracea	gibberellin-responsive element					1	1			1		1						1		1		2
	TATC-box	Oryza sativa	cis-acting element involved in gibberellin-responsiveness							1	1
	P-box	Oryza sativa	gibberellin-responsive element								1		1				1		1							1
	TCA-element	Brassica oleracea, Nicotiana tabacum	cis-acting element involved in salicylic acid responsiveness		1	1	1	1	1				2		1	1			1		1					1
	SARE	Nicotiana tabacum	cis-acting element involved in salicylic acid responsiveness										1
	TGA-element	Brassica oleracea	auxin-responsive element	1				2	2	1			2	2			1			2	1	2			2
	TC-rich repeats	Nicotiana tabacum	cis-acting element involved in defense and stress responsiveness																1	1				1
	AuxRR-core	Nicotiana tabacum	cis-acting regulatory element involved in auxin responsiveness										1						1			1			1	1	1
Stress	LTR	Hordeum vulgare	cis-acting element involved in low-temperature responsiveness	1								1	1	1			1		1	3	2					1	1
	TC-rich repeats	Nicotiana tabacum	cis-acting element involved in defense and stress responsiveness		1																1					1
	WUN-motif	Nicotiana glutinosa	wound-responsive element		1			2	2						1	1	1				2	1	3	1	1		1
	ARE	Zea mays	cis-acting regulatory element essential for the anaerobic induction		3	5	5	1	1	2	5	3	3	6	2	3	3		4	3	8	3	3	2	1	4	4
	MBS	Arabidopsis thaliana	MYB binding site involved in drought-inducibility	1	2						1	1	1	2	1		4				3	1		1	1		1
