# Supplementary material for: Identification and characterization of LEA gene family in physic nut and functional analysis of JcLEA1 under drought stress
Source: Front Plant Sci. 2026 Jan 30;17:1759018. doi: 10.3389/fpls.2026.1759018 (PMC12900697; doi:10.3389/fpls.2026.1759018)
Supplement: Supplementary file 5 [file Table4.xlsx]

## Sheet: Sheet1
Table S4. Signal strength values for the expression of 24 JcLEA genes in tested tissues (root, stem cortex, leaf, and seed) based on RNA-seq.
** "0.00" The expresion is not available
*TPM (number of transcripts per million tags).
Physic nut	Expression level in different tissues (TPM)*
Gene name	Roots	Stem cortex	Leaves	14 d-seed	19 d-seed	25 d-seed	29 d-seed	35 d-seed	41 d-seed	45 d-seed
JcLEA1	0	0	0	0	0	0	16.04	74.11	277.25	145.23	9.87	2.49	3.18	4.59	0
JcLEA2	0	0	0	0	0	0	19.92	38.56	601.4	323.11	15.84	71.64	24.94	14.27	3.79
JcLEA3	0.488333	0.085	0.168333	0	0	0	4.7	69.51	333.83	2046.62	0.46	5.26	1.59	0.85	1.32
JcLEA4	0	0	0	0	0	0	0	0	12.23	25.22	3.9	17.7	8.31	3.4	0.49
JcLEA5	3.12333	0.971667	0.733333	1.04	1.65	2.07	511.15	2924.67	7203.19	8420.88	2.53	1.66	0.35	3.74	12.36
JcLEA6	0	0	0.111667	0	0	0.46	907.24	1495.59	1966.95	1771.81	25.25	18.26	26.53	110.43	147.54
JcLEA7	0	0.055	0.231667	0	0	0	40.94	116.2	333.66	876.34	0	20.47	14.86	6.63	0
JcLEA8	0	0	0	0	0	0	6.91	28.48	154.77	537.41	3.67	176.47	76.76	45.53	4.12
JcLEA9	0.116667	0.471667	0.0866667	0	0	0	1.66	2.65	232.57	3700.23	15.15	0	0	0	0
JcLEA10	0	0	0	0	0	0	1.97	2.87	167.42	1500.14
JcLEA11	1038.62	2287.14	419.192	434.27	879.7	1388.63	403	223.03	71.69	103.53
JcLEA12	0	0.055	0	0	0	0	30.43	40.15	73.39	444.27
JcLEA13	0.548333	0.628333	5.23333	0.52	0.99	0	1.38	0.35	1.02	2.31
JcLEA14	0	0.605	0	2.35	1.65	0.46	35.96	16.45	1861.79	4413.37
JcLEA15	2020.73	352.863	963.91	2.61	3.96	2.3	359.02	1188.37	1117.51	926.95
JcLEA16	150.637	229.737	88.3633	300.28	269.92	303.94	100.41	171.03	183.65	305.47
JcLEA17	50.5683	34.1583	57.735	42.75	155.09	123.51	125.58	25.29	24.63	8.08
JcLEA18	1.60167	1.985	0.37	0	0	0	684.86	893	3033.15	6508.13
JcLEA19	0.085	0.201667	0.0566667	0	0	0	21.85	23.7	128.26	844.03
JcLEA20	4.41167	3.075	2.1	1.04	2.97	0.46	1.66	4.24	3.74	4.62
JcLEA21	0.538333	1.95167	0.173333	1.04	0	0	0	0	0	0.49
JcLEA22	2892.18	726.047	254.703	86.8	171.59	235.07	342.98	689.78	1636.69	27365.8
JcLEA23	280.13	112.06	1150.43	4.43	23.43	24.79	29.32	5.13	41.62	304.48
JcLEA24	2.83833	1.88167	3.14	0.52	11.55	3.21	1.94	0.35	0.68	1.15	4.59	121.7	97.81	53.34	14.34
